# Supplementary material for: Dynamics of male meiotic recombination frequency during plant development using Fluorescent Tagged Lines in Arabidopsis thaliana
Source: Sci Rep. 2017 Feb 13;7:42535. doi: 10.1038/srep42535 (PMC5304153; doi:10.1038/srep42535)
Supplement: Supplementary Table S1 [file srep42535-s2.xls]

## Sheet: Table S1
Table S1. Fluorescent loss rate (%) of homozygous fluorescent transgene markers in different intervals under quartet1-2 background
I1a	Total pollens	dsRed		eCFP			I1b	Total pollens	eYFP		dsRed			I2a	Total pollens	eYFP		eCFP
		Silenced	Rate(%)	Silenced	Rate(%)				Silenced	Rate(%)	Silenced	Rate(%)				Silenced	Rate(%)	Silenced	Rate(%)
Plant 1	201	36	0.179104	7	0.0348259		Plant 1	267	2	0.00749064	1	0.00374532		Plant 1	211	2	0.00947867	5	0.0236967
Plant 2	209	38	0.181818	4	0.0191388		Plant 2	221	1	0.00452489	0	0		Plant 2	220	3	0.0136364	3	0.0136364
Plant 3	237	40	0.168776	8	0.0337553		Plant 3	208	2	0.00961538	0	0		Plant 3	247	0	0	1	0.00404858
Plant 4	213	36	0.169014	4	0.0187793		Plant 4	217	4	0.0184332	0	0		Plant 4	220	5	0.0227273	3	0.0136364
Plant 5	211	54	0.255924	9	0.042654		Plant 5	231	1	0.004329	0	0		Plant 5	217	8	0.0368664	8	0.0368664
All	1071	204	0.190476	32	0.0298786		All	1144	10	0.00874126	1	0.000874126		All	1115	18	0.0161435	20	0.0179372
SD			0.0368042		0.0105029		SD			0.00577523		0.00167496		SD			0.0139938		0.012454
I2b	Total pollens	eYFP		dsRed			I3c	Total pollens	eYFP		dsRed			CEN 3	Total pollens	eYFP		dsRed
		Silenced	Rate(%)	Silenced	Rate(%)				Silenced	Rate(%)	Silenced	Rate(%)				Silenced	Rate(%)	Silenced	Rate(%)
Plant 1	211	2	0.00947867	7	0.0331754		Plant 1	213	3	0.0140845	3	0.0140845		Plant 1	314	4	0.0127389	13	0.0414013
Plant 2	220	3	0.0136364	2	0.00909091		Plant 2	210	2	0.00952381	7	0.0333333		Plant 2	235	5	0.0212766	10	0.0425532
Plant 3	247	0	0	12	0.048583		Plant 3	243	10	0.0411523	14	0.0576132		Plant 3	252	4	0.015873	8	0.031746
Plant 4	220	5	0.0227273	5	0.0227273		Plant 4	221	2	0.00904977	4	0.0180995		Plant 4	255	5	0.0196078	9	0.0352941
Plant 5	217	8	0.0368664	16	0.0737327		Plant 5	217	3	0.0138249	3	0.0138249		Plant 5	224	5	0.0223214	8	0.0357143
All	1115	18	0.0161435	42	0.0376682		All	1104	20	0.0181159	31	0.0280797		All	1280	23	0.0179687	48	0.0375
SD			0.0139938		0.024898		SD			0.0134129		0.0186824		SD			0.00398556		0.00452196
I5a	Total pollens	eYFP		dsRed			I5c	Total pollens	eYFP		eCFP			I5d	Total pollens	eYFP		dsRed
		Silenced	Rate(%)	Silenced	Rate(%)				Silenced	Rate(%)	Silenced	Rate(%)				Silenced	Rate(%)	Silenced	Rate(%)
Plant 1	208	1	0.00480769	1	0.00480769		Plant 1	260	2	0.00769231	2	0.00769231		Plant 1	260	2	0.00769231	3	0.0115385
Plant 2	255	2	0.00784314	6	0.0235294		Plant 2	289	0	0	0	0		Plant 2	289	0	0	4	0.0138408
Plant 3	206	0	0	4	0.0194175		Plant 3	212	0	0	0	0		Plant 3	212	0	0	5	0.0235849
Plant 4	240	1	0.00416667	15	0.0625		Plant 4	230	0	0	0	0		Plant 4	230	0	0	0	0
Plant 5	298	0	0	8	0.0268456		Plant 5	223	0	0	0	0		Plant 5	223	0	0	0	0
All	1207	4	0.003314	34	0.028169		All	1214	2	0.00164745	2	0.00164745		All	1214	2	0.00164745	12	0.00988468
SD			0.00336987		0.0213391		SD			0.0034401		0.0034401		SD			0.0034401		0.0100182
