# Supplementary material for: Dynamics of male meiotic recombination frequency during plant development using Fluorescent Tagged Lines in Arabidopsis thaliana
Source: Sci Rep. 2017 Feb 13;7:42535. doi: 10.1038/srep42535 (PMC5304153; doi:10.1038/srep42535)
Supplement: Supplementary Table S2 [file srep42535-s3.xls]

## Sheet: I1a
I1a recombiantion frequency (RF)
Flower time	Shoot type	Number of tetrads					I1a RF (cM)
		Total	RC/RC/-/-	RC/R-/-C/-	R-/R-/-C/-C		R+C	Mean	SD
1 week	Prim 1	445	391	53	1		6.17978
	Prim 2	421	373	47	1		5.81948	6.13153	0.290951
	Prim 3	430	376	53	1		6.39535
2 weeks	Prim 1	307	266	41	0		6.67752
	Prim 2	405	359	45	1		5.80247	6.36385	0.487291
	Prim 3	363	315	48	0		6.61157
	Sec 1	331	297	33	1		5.28701
	Sec 2	421	366	55	0		6.53207	5.61415	0.805798
	Sec 3	428	386	41	1		5.02336
3 weeks	Prim 1	154	135	19	0		6.16883
	Prim 2	361	320	40	1		5.81717	6.15984	0.338256
	Prim 3	616	537	78	1		6.49351
	Sec 1	406	349	56	1		7.14286
	Sec 2	490	435	55	0		5.61224	6.55667	0.825796
	Sec 3	282	243	39	0		6.91489
	Tert 1	304	266	38	0		6.25
	Tert 2	382	332	50	0		6.5445	6.52472	0.265384
	Tert 3	354	306	48	0		6.77966
	Late 1	376	337	37	2		5.45213
	Late 2	266	232	33	1		6.57895	5.71976	0.761501
	Late 3	273	245	28	0		5.12821
4 weeks	Prim 1	192	177	14	1		4.16667
	Prim 2	273	248	25	0		4.57875	4.18633	0.382976
	Prim 3	236	220	14	2		3.81356
	Sec 1	186	167	19	0		5.10753
	Sec 2	175	155	20	0		5.71429	5.56129	0.39986
	Sec 3	145	128	17	0		5.86207
	Tert 1	194	170	23	1		6.4433
	Tert 2	177	151	26	0		7.34463	6.88708	0.450825
	Tert 3	371	321	49	1		6.87332
	Late 1	268	240	27	1		5.41045
	Late 2	365	327	37	1		5.34247	5.48364	0.188733
	Late 3	351	313	36	2		5.69801

## Sheet: I1b
I1b recombiantion frequency (RF)
Flower time	Shoot type	Number of pollens				I1b RF (cM)
		RG	G-	-R		G+R	Mean	SD
1 week	Prim 1	4196	306	300		6.73483
	Prim 2	3272	218	216		6.21955	6.56207	0.296641
	Prim 3	4579	328	333		6.73185
2 weeks	Prim 1	3725	282	289		7.11881
	Prim 2	4858	337	332		6.44198	6.76358	0.339666
	Prim 3	5502	393	401		6.72995
	Sec 1	3051	272	280		8.29576
	Sec 2	2116	192	198		8.43791	8.13006	0.416222
	Sec 3	3968	325	333		7.6565
3 weeks	Prim 1	12453	1102	1121		8.19418
	Prim 2	12569	970	995		7.25012	7.57726	0.534598
	Prim 3	14058	1094	1116		7.28748
	Sec 1	14845	1142	1166		7.21295
	Sec 2	10379	783	785		7.0232	7.17928	0.142263
	Sec 3	11902	932	943		7.30169
	Tert 1	5938	467	457		7.21875
	Tert 2	5196	429	421		7.56093	7.1616	0.430753
	Tert 3	5336	389	378		6.70513
	Late 1	10490	764	746		6.7141
	Late 2	9818	654	649		6.22284	6.77495	0.584914
	Late 3	16008	1289	1265		7.38791
4 weeks	Prim 1	7961	744	756		8.6098
	Prim 2	8679	721	716		7.64565	8.15923	0.485155
	Prim 3	8433	751	760		8.22223
	Sec 1	8300	702	713		7.85457
	Sec 2	9591	811	825		7.85858	7.98497	0.222395
	Sec 3	10354	922	938		8.24176
	Tert 1	7644	623	614		7.48563
	Tert 2	8527	710	722		7.7464	7.49336	0.249269
	Tert 3	9668	746	765		7.24805
	Late 1	9584	799	789		7.6508
	Late 2	8966	785	782		8.03631	7.84975	0.193054
	Late 3	9264	784	797		7.86215

## Sheet: I2ab
I2ab recombiantion frequency (RF)
Flower time	Shoot type	Number of tetrads														I2b RF(cM)			I2a RF (cM)
		Total	a	b	c	d	e	f	g	h	i	j	k	l		G+R	Mean	SD		G+C	Mean	SD
1 week	Prim 1	582	514	41	27	0	0	0	0	0	0	0	0	0		3.52234				2.31959
	Prim 2	390	345	31	14	0	0	0	0	0	0	0	0	0		3.97436	3.68287	0.25287		1.79487	2.19116	0.350204
	Prim 3	549	483	39	27	0	0	0	0	0	0	0	0	0		3.55191				2.45902
2 weeks	Prim 1	384	324	42	17	0	0	1	0	0	0	0	0	0		5.59896				2.34375
	Prim 2	621	537	45	39	0	0	0	0	0	0	0	0	0		3.62319	4.4254	1.03891		3.1401	2.64695	0.430815
	Prim 3	407	354	33	20	0	0	0	0	0	0	0	0	0		4.05405				2.457
	Sec 1	512	460	33	19	0	0	0	0	0	0	0	0	0		3.22266				1.85547
	Sec 2	505	444	39	22	0	0	0	0	0	0	0	0	0		3.86139	3.20277	0.668779		2.17822	2.0889	0.204004
	Sec 3	515	466	26	23	0	0	0	0	0	0	0	0	0		2.52427				2.23301
3 weeks	Prim 1	472	405	40	25	1	0	0	0	1	0	0	0	0		4.97881				2.75424
	Prim 2	428	383	24	20	0	0	0	0	1	0	0	0	0		3.50467	4.32356	0.750568		2.33645	2.72966	0.381515
	Prim 3	468	398	41	28	1	0	0	0	0	0	0	0	0		4.48718				3.09829
	Sec 1	405	343	38	24	0	0	0	0	0	0	0	0	0		4.69136				2.96296
	Sec 2	362	316	28	17	0	0	0	1	0	0	0	0	0		4.00552	4.69937	0.697889		2.48619	2.48511	0.478396
	Sec 3	324	277	34	12	0	0	0	1	0	0	0	0	0		5.40123				2.00617
	Tert 1	556	490	35	31	0	0	0	0	0	0	0	0	0		3.14748				2.78777
	Tert 2	376	329	31	16	0	0	0	0	0	0	0	0	0		4.12234	4.41928	1.44336		2.12766	2.43688	0.332022
	Tert 3	334	283	34	16	0	0	0	0	1	0	0	0	0		5.98802				2.39521
	Late 1	365	328	21	16	0	0	0	0	0	0	0	0	0		2.87671				2.19178
	Late 2	363	307	37	18	1	0	0	0	0	0	0	0	0		5.23416	4.12741	1.1853		2.61708	2.73361	0.608516
	Late 3	398	337	34	27	0	0	0	0	0	0	0	0	0		4.27136				3.39196
4 weeks	Prim 1	733	635	69	26	0	2	1	0	0	0	0	0	0		4.91132				1.97817
	Prim 2	651	532	81	38	0	0	0	0	0	0	0	0	0		6.2212	5.43109	0.695527		2.91859	2.50648	0.480855
	Prim 3	591	499	61	31	0	0	0	0	0	0	0	0	0		5.16074				2.62267
	Sec 1	691	595	54	42	0	0	0	0	0	0	0	0	0		3.90738				3.03907
	Sec 2	634	559	44	31	0	0	0	0	0	0	0	0	0		3.47003	3.74466	0.239187		2.44479	2.59476	0.391503
	Sec 3	739	654	50	33	0	1	0	0	1	0	0	0	0		3.85656				2.30041
	Tert 1	254	228	18	8	0	0	0	0	0	0	0	0	0		3.54331				1.5748
	Tert 2	157	135	20	2	0	0	0	0	0	0	0	0	0		6.36943	4.74309	1.46055		0.636943	1.33677	0.616307
	Tert 3	278	244	24	10	0	0	0	0	0	0	0	0	0		4.31655				1.79856
	Late 1	447	388	32	27	0	0	0	0	0	0	0	0	0		3.57942				3.02013
	Late 2	319	263	36	20	0	0	0	0	0	0	0	0	0		5.64263	4.45406	1.06683		3.1348	3.16629	0.164189
	Late 3	314	267	26	21	0	0	0	0	0	0	0	0	0		4.14013				3.34395
The letter codes (a-l) for classification of tetrads using in this research are according to Copenhaver’s tetrads analysis, where the markers in the red–yellow–cyan configuration. Tetrads were designated parental ditype, NPD, or tetratype (TT), depending on the segregation pattern of the marker pair. Genetic distance (cM) is calculated as (0.5 TT + 3 NPD)/total × 100. Hence, I2b genetic distance …

## Sheet: I3c
I3c recombiantion frequency (RF)
Flower time	Shoot type	Number of pollens				I3c RF (cM)
		RG	G-	-R		G+R	Mean	SD
1 week	Prim 1	9338	302	314		3.19303
	Prim 2	8680	290	301		3.2923	3.13031	0.200828
	Prim 3	11562	355	337		2.90561
2 weeks	Prim 1	7151	304	309		4.10996
	Prim 2	5392	193	206		3.56792	3.59275	0.505252
	Prim 3	7376	241	231		3.10037
	Sec 1	9067	376	361		3.90546
	Sec 2	9045	312	321		3.38087	3.75561	0.326694
	Sec 3	9842	406	410		3.98049
3 weeks	Prim 1	6471	283	293		4.26099
	Prim 2	8239	416	427		4.86692	4.47972	0.336272
	Prim 3	9211	408	422		4.31124
	Sec 1	12811	523	532		3.95472
	Sec 2	10165	398	407		3.80885	4.03767	0.279685
	Sec 3	12799	581	583		4.34945
	Tert 1	12570	525	541		4.06777
	Tert 2	9740	421	419		4.13386	3.95372	0.256902
	Tert 3	10504	407	391		3.65954
	Late 1	12542	446	432		3.38187
	Late 2	7501	261	288		3.53032	3.4406	0.0789268
	Late 3	11345.7	404	397		3.40962
4 weeks	Prim 1	7303	445	456		5.81028
	Prim 2	5823	318	315		5.15514	5.23082	0.545565
	Prim 3	4686	223	242		4.72705
	Sec 1	5921	352	340		5.52098
	Sec 2	6737	345	325		4.73699	4.97771	0.471499
	Sec 3	3925	187	198		4.67517
	Tert 1	4744	224	219		4.46078
	Tert 2	3141	127	145		4.15014	4.31878	0.157026
	Tert 3	5217	242	232		4.34543
	Late 1	7479	348	309		4.20749
	Late 2	10410	491	477		4.44281	4.39859	0.173267
	Late 3	7539	369	349		4.54545

## Sheet: CEN3
CEN3 recombiantion frequency (RF)
Flower time	Shoot type	Number of tatreds					CEN3 RF (cM)
		Total	RG/RG/-/-	RG/R-/-G/-	R-/R-/-G/-G		G+R	Mean	SD
1 week	Prim 1	326	250	75	1		11.8098
	Prim 2	249	201	48	0		9.63855	10.0636	1.57729
	Prim 3	326	269	57	0		8.74233
2 weeks	Prim 1	430	330	99	1		11.7442
	Prim 2	282	226	56	0		9.92908	11.4646	1.41652
	Prim 3	397	296	101	0		12.7204
	Sec 1	370	287	83	0		11.2162
	Sec 2	206	158	48	0		11.6505	11.2703	0.356233
	Sec 3	233	182	51	0		10.9442
3 weeks	Prim 1	472	352	118	2		12.9237
	Prim 2	476	359	117	0		12.2899	11.9173	1.2357
	Prim 3	446	352	94	0		10.5381
	Sec 1	436	325	110	1		12.844
	Sec 2	362	276	85	1		12.0166	11.9906	0.866755
	Sec 3	405	316	88	1		11.1111
	Late 1	472	374	98	0		10.3814
	Late 2	333	240	92	1		14.1141	12.6294	1.98002
	Late 3	280	205	75	0		13.3929
4 weeks	Prim 1	248	198	48	2		10.4839
	Prim 2	377	298	77	2		10.7427	10.3667	0.446339
	Prim 3	395	318	76	1		9.87342
	Sec 1	397	316	81	0		10.2015
	Sec 2	315	248	66	1		10.7937	10.0496	0.830544
	Sec 3	508	415	93	0		9.15354
	Tert 1	299	234	65	0		10.8696
	Tert 2	271	209	60	2		11.8081	10.8744	0.931316
	Tert 3	367	294	73	0		9.9455
	Late 1	404	312	92	0		11.3861
	Late 2	452	337	112	3		13.0531	11.7955	1.11096
	Late 3	475	371	104	0		10.9474

## Sheet: I5a
I5a recombiantion frequency (RF)
Flower time	Shoot type	Number of pollens				I5a RF (cM)
		RG	G-	-R		G+R	Mean	SD
1 week	Prim 1	13538	429	408		2.9986
	Prim 2	10521	351	334		3.15276	3.09432	0.0835667
	Prim 3	10548	345	337		3.1316
2 weeks	Prim 1	8985	435	437		4.62796
	Prim 2	11622	567	580		4.70255	4.59738	0.123336
	Prim 3	10621	489	503		4.46164
	Sec 1	13014	584	596		4.33696
	Sec 2	10835	469	480		4.19559	4.20013	0.134613
	Sec 3	12499	521	539		4.06785
3 weeks	Prim 1	6420	260	267		3.94255
	Prim 2	7251	318	301		4.09364	3.97849	0.102046
	Prim 3	9427	382	383		3.89928
	Sec 1	7282	299	271		3.76635
	Sec 2	8901	370	385		4.06855	4.05402	0.280688
	Sec 3	9463	430	426		4.32717
	Tert 1	8160	275	267		3.21433
	Tert 2	9484	367	350		3.64237	3.47773	0.230481
	Tert 3	8479	320	309		3.57651
	Late 1	8191	303	319		3.65796
	Late 2	9856	396	403		3.89547	3.7296	0.14409
	Late 3	8827	321	345		3.63537
4 weeks	Prim 1	7403	276	250		3.43073
	Prim 2	6329	232	228		3.50663	3.61649	0.258808
	Prim 3	4679	182	199		3.91211
	Sec 1	2384	110	108		4.37224
	Sec 2	3398	126	148		3.87553	4.02065	0.306033
	Sec 3	3354	123	143		3.81417
	Tert 1	3150	136	127		4.00731
	Tert 2	3756	143	158		3.85255	3.90328	0.0901044
	Tert 3	3871	158	152		3.84998
	Late 1	10992	420	409		3.63389
	Late 2	10247	371	379		3.53041	3.46963	0.201638
	Late 3	7142	249	230		3.2446

## Sheet: I5cd
I5cd recombiantion frequency (RF)
Flower time	Shoot type	Number of tatreds														I5d RF(cM)			I5c RF(cM)
		Total	a	b	c	d	e	f	g	h	i	j	k	l		G+R	Mean	SD		G+C	Mean	SD
1 week	Prim 1	560	464	56	40	0	0	0	0	2	0	0	0	0		6.07143				3.57143
	Prim 2	745	581	85	78	1	0	0	0	0	0	0	0	0		5.77181	5.6995	0.412864		5.30201	4.60947	0.915562
	Prim 3	666	530	70	66	0	0	0	0	0	0	0	0	0		5.25526				4.95495
2 weeks	Prim 1	782	602	98	81	1	0	0	0	0	0	0	0	0		6.32992				5.24297
	Prim 2	798	620	95	81	0	1	0	0	0	1	0	0	0		6.01504	6.11012	0.19093		5.51378	5.36174	0.138441
	Prim 3	685	537	74	71	0	2	0	0	1	0	0	0	0		5.9854				5.32847
	Sec 1	429	341	55	33	0	0	0	0	0	0	0	0	0		6.41026				3.84615
	Sec 2	565	440	79	44	0	0	1	1	0	0	0	0	0		7.16814	6.65003	0.449115		4.0708	4.08441	0.245348
	Sec 3	565	445	71	48	0	1	0	0	0	0	0	0	0		6.37168				4.33628
3 weeks	Prim 1	673	521	75	74	1	0	0	0	1	1	0	0	0		6.09212				6.01783
	Prim 2	576	421	76	74	0	3	2	0	0	0	0	0	0		7.03125	6.79138	0.615435		6.85764	6.07934	0.749446
	Prim 3	662	511	83	64	0	1	0	0	2	1	0	0	0		7.25076				5.36254
	Sec 1	697	559	66	69	2	1	0	0	0	0	0	0	0		4.94978				5.16499
	Sec 2	957	772	90	91	0	1	1	2	0	0	0	0	0		4.91118	5.14369	0.369798		4.96343	4.83966	0.401776
	Sec 3	763	626	67	67	0	0	0	0	3	0	0	0	0		5.57012				4.39056
	Tert 1	379	307	41	31	0	0	0	0	1	0	0	0	0		6.20053				4.08971
	Tert 2	407	327	44	34	0	1	1	0	0	0	0	0	0		5.65111	5.85086	0.303848		4.4226	4.39507	0.292567
	Tert 3	535	431	53	48	0	1	1	0	1	0	0	0	0		5.70093				4.6729
	Late 1	804	656	84	62	0	0	0	2	0	0	0	0	0		5.34826				3.9801
	Late 2	666	511	89	65	0	0	0	0	0	1	0	0	0		6.68168	5.90502	0.693375		5.33033	4.75557	0.697131
	Late 3	686	540	78	68	0	0	0	0	0	0	0	0	0		5.68513				4.95627
4 weeks	Prim 1	442	350	44	46	0	0	0	0	1	1	0	0	0		5.65611				5.88235
	Prim 2	453	333	61	59	0	0	0	0	0	0	0	0	0		6.73289	5.74731	0.943288		6.51214	5.40601	1.40618
	Prim 3	340	282	32	25	0	0	1	0	0	0	0	0	0		4.85294				3.82353
	Sec 1	403	307	49	44	0	0	1	0	0	2	0	0	0		6.20347				7.07196
	Sec 2	425	337	45	42	0	1	0	0	0	0	0	0	0		5.41176	5.63747	0.493516		5.05882	5.59398	1.29609
	Sec 3	387	312	39	34	0	1	1	0	0	0	0	0	0		5.29716				4.65116
	Tert 1	530	426	57	44	0	1	2	0	0	0	0	0	0		5.66038				4.43396
	Tert 2	378	292	46	33	1	5	1	0	0	0	0	0	0		7.01058	6.22539	0.701513		5.29101	4.80824	0.438702
	Tert 3	383	308	38	34	0	1	1	0	1	0	0	0	0		6.00522				4.69974
	Late 1	390	328	42	31	0	0	0	0	2	0	0	0	0		6.92308				3.97436
	Late 2	290	222	39	28	0	0	0	0	0	1	0	0	0		6.72414	6.43472	0.680884		5.86207	4.92115	0.943869
	Late 3	274	216	31	27	0	0	0	0	0	0	0	0	0		5.65693				4.92701
The letter codes (a-l) for classification of tetrads using in this research are according to Copenhaver’s tetrads analysis, where the markers in the red–yellow–cyan configuration. Tetrads were designated parental ditype, NPD, or tetratype (TT), depending on the segregation pattern of the marker pair. Genetic distance (cM) is calculated as (0.5 TT + 3 NPD)/total × 100. Hence, I5d genetic distance …
